# Supplementary material for: AI-Driven Diagnostic Assistance in Medical Inquiry: Reinforcement Learning Algorithm Development and Validation
Source: J Med Internet Res. 2024 Aug 23;26:e54616. doi: 10.2196/54616 (PMC11380057; doi:10.2196/54616)
Supplement: Multimedia Appendix 1 [file jmir_v26i1e54616_app1.xlsx]

## Sheet: jizhen_features
Feature	Type
尿_透明度	AE
尿_颜色	AE
粪便_性状	SMH
粪便_颜色	SMH
EB病毒核心抗原IgG抗体	AE
EB病毒衣壳抗原IgM抗体	AE
HIV抗体	AE
HIV抗原/抗体	AE
丙型肝炎病毒IgG抗体	AE
丙型肝炎病毒抗体	AE
乙肝E抗原	AE
乙肝e抗体	AE
乙肝核心抗体	AE
乙肝表面抗体	AE
乙肝表面抗原	AE
尿_上皮细胞计数	AE
尿_小圆上皮细胞	AE
尿_尿酸结晶	AE
尿_比重	AE
尿_淀粉酶	AE
尿_电导率	AE
尿_病理管型	AE
尿_白细胞团	AE
尿_管型	AE
尿_粘液丝	AE
尿_红细胞	AE
尿_细菌	AE
尿_结晶	AE
尿_肌酐	AE
尿_胆红素	AE
尿_草酸钙结晶	AE
尿_透明管型	AE
尿_酵母菌	AE
尿_酸碱度	AE
尿_非鳞状上皮细胞	AE
尿_颗粒管型	AE
尿_鳞状上皮细胞	AE
肺炎支原体抗体IgG	AE
血_AST/ALT	AE
血_C反应蛋白	AE
血_D-二聚体	AE
血_N端脑利钠肽	AE
血_α-L-岩藻糖苷酶	AE
血_α-羟丁酸脱氢酶	AE
血_α1-抗胰蛋白酶	AE
血_β-羟丁酸	AE
血_β2微球蛋白	AE
血_γ-谷氨酰转肽酶	AE
血_丙氨酸氨基转移酶	AE
血_中性粒细胞百分比	AE
血_中性粒细胞绝对值	AE
血_乳糜指数	AE
血_乳酸	AE
血_乳酸脱氢酶	AE
血_二氧化碳分压	AE
血_二氧化碳含量	AE
血_低密度脂蛋白	AE
血_免疫球蛋白IgA	AE
血_免疫球蛋白IgE	AE
血_免疫球蛋白IgG	AE
血_免疫球蛋白IgM	AE
血_凝血酶原时间	AE
血_凝血酶原时间比率	AE
血_凝血酶原时间活动度	AE
血_凝血酶国际标准化比值	AE
血_凝血酶时间	AE
血_前白蛋白	AE
血_单核细胞百分比	AE
血_单核细胞绝对值	AE
血_同型半胱氨酸	AE
血_嗜碱粒细胞百分比	AE
血_嗜碱粒细胞绝对值	AE
血_嗜酸粒细胞百分比	AE
血_嗜酸粒细胞绝对值	AE
血_大血小板比率	AE
血_天门冬氨酸氨基转移酶	AE
血_天门冬氨酸氨基转移酶同工酶	AE
血_实际碳酸氢根	AE
血_尿素	AE
血_尿素/肌酐	AE
血_尿素氮	AE
血_尿素氮/肌酐	AE
血_尿酸	AE
血_平均红细胞体积	AE
血_平均红细胞血红蛋白含量	AE
血_平均红细胞血红蛋白浓度	AE
血_平均血小板体积	AE
血_心型肌酸激酶	AE
血_总胆固醇	AE
血_总胆汁酸	AE
血_总胆红素	AE
血_总蛋白	AE
血_抗凝血酶III	AE
血_抗链球菌溶血素O	AE
血_有核红细胞百分比	AE
血_有核红细胞计数	AE
血_未成熟粒细胞百分比	AE
血_未成熟粒细胞计数	AE
血_标准碳酸氢根	AE
血_氧分压	AE
血_氯	AE
血_活化部分凝血活酶时间	AE
血_淀粉酶	AE
血_淋巴细胞百分比	AE
血_淋巴细胞绝对值	AE
血_渗透压	AE
血_溶血指数	AE
血_球蛋白	AE
血_甘油三酯	AE
血_甘胆酸	AE
血_甲胎蛋白	AE
血_白/球比值	AE
血_白介素6	AE
血_白细胞计数	AE
血_白蛋白	AE
血_直接胆红素	AE
血_碱性磷酸酶	AE
血_碳酸氢盐	AE
血_磷	AE
血_类风湿因子	AE
血_糖化血红蛋白	AE
血_红细胞分布宽度变异系数	AE
血_红细胞分布宽度标准差	AE
血_红细胞压积	AE
血_红细胞沉降率	AE
血_红细胞计数	AE
血_纤维蛋白原	AE
血_网织红细胞百分比	AE
血_网织红细胞血红蛋白含量	AE
血_网织红细胞计数	AE
血_肌红蛋白	AE
血_肌酐	AE
血_肌酸激酶	AE
血_肌酸激酶同工酶	AE
血_肌钙蛋白I	AE
血_肌钙蛋白T	AE
血_胆碱脂酶	AE
血_胱抑素	AE
血_脂蛋白a	AE
血_脂血指数	AE
血_腺苷脱氨酶	AE
血_葡萄糖	AE
血_血小板分布宽度	AE
血_血小板压积	AE
血_血小板计数	AE
血_血氧饱和度	AE
血_血红蛋白浓度	AE
血_补体C3	AE
血_补体C4	AE
血_视黄醇结合蛋白	AE
血_载脂蛋白A1	AE
血_载脂蛋白B	AE
血_酸碱度	AE
血_钙	AE
血_钠	AE
血_钾	AE
血_铁	AE
血_铁蛋白	AE
血_镁	AE
血_间接胆红素	AE
血_阴离子隙	AE
血_降钙素原	AE
血_高密度脂蛋白	AE
血_高铁血红蛋白	AE
血_黄疸指数	AE
G6PD缺乏症	SMH
ST-T改变	AE
ST段压低	AE
三凹征	PE
上肢乏力	SMH
上肢水肿	PE
上肢疼痛	SMH
上肢酸痛	SMH
上肢震颤	SMH
上肢麻木	SMH
上腹不适	SMH
上腹压痛	PE
上腹胀	SMH
上腹胀痛	SMH
上腹部疼痛	SMH
下肢乏力	SMH
下肢水肿	PE
下肢疼痛	SMH
下肢酸痛	SMH
下肢震颤	SMH
下肢麻木	SMH
下腰疼痛	SMH
下腹不适	SMH
下腹坠痛	SMH
下腹部包块	AE
下腹部疼痛	SMH
下颌疼痛	SMH
不孕	SMH
不孕不育	SMH
不自主运动	SMH
丘疱疹	PE
丘疹	PE
中上腹不适	SMH
中上腹疼痛	PE
中下腹疼痛	PE
中枢神经系统感染	SMH
中热	SMH
中耳炎	SMH
中高热	SMH
乏力	SMH
乙型流感抗原	AE
乙型流行性感冒	SMH
乙型肝炎	SMH
人类疱疹病毒感染	SMH
代谢紊乱/稳态失衡	SMH
低中热	SMH
低体温	SMH
低热	SMH
低血压	SMH
体重下降	SMH
体重偏低	SMH
体重偏高	SMH
便秘	SMH
便血	SMH
偏瘫	SMH
全身性淋巴结肿大	PE
共济失调	PE
关节活动障碍	PE
关节炎	AE
关节疼痛	PE
关节肿痛	PE
关节脱位	AE
关节酸痛	SMH
冠心病	SMH
冷汗	SMH
刺伤	SMH
前列腺增生	AE
前额痛	SMH
剑突下压痛	PE
剑突下疼痛	PE
割伤	SMH
包皮水肿	PE
包皮瘙痒	SMH
包皮红肿	PE
包皮过长	PE
单侧肢体麻木	SMH
厌油	SMH
双肺磨玻璃影	AE
反应差	SMH
反胃	SMH
发热	SMH
发绀	SMH
口内发白	PE
口吐白沫	SMH
口唇发绀	PE
口唇苍白	PE
口干	SMH
口渴	SMH
口腔溃疡	PE
口腔疱疹	SMH
口臭	SMH
口苦	SMH
右上腹疼痛	PE
右下腹压痛	PE
右下腹疼痛	PE
吃奶差	SMH
后脑痛	PE
后腰疼痛	SMH
吞咽困难	SMH
吞咽疼痛	SMH
吞咽胸痛	SMH
听力下降	SMH
呃逆	SMH
呕吐	SMH
呕血	SMH
呛咳	SMH
味觉丧失	SMH
味觉减退	SMH
呼吸困难	SMH
呼吸急促	SMH
呼吸道合胞病毒抗体IgM	AE
呼吸道合胞病毒抗原	AE
呼吸音粗	PE
咬伤	SMH
咯泡沫痰	SMH
咯血	SMH
咳嗽	SMH
咳痰	SMH
咳白痰	SMH
咳粘痰	SMH
咳绿痰	SMH
咳脓痰	SMH
咳黄痰	SMH
咽喉不适	SMH
咽喉充血	PE
咽喉水肿	PE
咽喉痛	SMH
咽喉瘙痒	SMH
咽喉红肿	PE
咽喉肿痛	SMH
咽喉部异物	PE
咽喉部异物感	SMH
咽喉部烧灼感	SMH
咽峡炎	SMH
咽峡部疱疹	PE
咽干	SMH
咽水肿	PE
咽炎	SMH
咽痒	SMH
咽痛	SMH
咽部充血	PE
咽部异物	PE
咽部异物感	SMH
咽部疱疹	PE
咽部红肿	PE
哮喘	SMH
哮鸣音	PE
唇麻木	SMH
喂养困难	SMH
喉水肿	PE
喉炎	SMH
喉痒	SMH
喉痛	SMH
喉部异物感	SMH
喉鸣音	SMH
喘鸣音	PE
喷嚏	SMH
嗅觉丧失	SMH
嗅觉减退	SMH
嗜睡	SMH
嗳气	SMH
四肢无力	SMH
四肢水肿	PE
四肢疼痛	SMH
四肢肌肉酸痛	SMH
四肢震颤	SMH
四肢麻木	SMH
困倦	SMH
地中海贫血	SMH
声音嘶哑	SMH
复视	SMH
外伤	SMH
外阴不适	SMH
外阴出血	PE
外阴疼痛	SMH
外阴瘙痒	SMH
外阴红肿	PE
外阴肿物	PE
外阴肿胀	PE
多尿	SMH
多汗	SMH
多食	SMH
多饮	SMH
夜咳	SMH
大腿疼痛	SMH
失眠	SMH
失禁	SMH
失语	SMH
头晕	SMH
头痛	SMH
头皮瘙痒	SMH
头胀痛	SMH
头部外伤	SMH
头部麻木	SMH
妊娠	SMH
子宫肌瘤	AE
宫颈肥大	AE
寒战	SMH
小便失禁	SMH
小腿疼痛	SMH
小臂疼痛	SMH
少哭	SMH
少汗	SMH
尿_亚硝酸盐	AE
尿_尿胆原	AE
尿_抗坏血酸	AE
尿_白细胞	AE
尿_白细胞管型	AE
尿_真菌	AE
尿_磷酸钙结晶	AE
尿_粒细胞酯酶	AE
尿_红细胞管型	AE
尿_葡萄糖	AE
尿_蛋白质	AE
尿_蜡样管型	AE
尿_酮体	AE
尿_隐血	AE
尿不尽	SMH
尿少	SMH
尿急	SMH
尿线变细	AE
尿道分泌物	PE
尿道口红肿	PE
尿道灼痛	SMH
尿道炎	SMH
尿道疼痛	SMH
尿道结石	AE
尿频	SMH
左上腹疼痛	PE
左下腹疼痛	PE
左心室舒张功能减退	AE
左肩背部疼痛	SMH
巩膜黄染	PE
干咳	SMH
干啰音	PE
幽门螺杆菌感染	SMH
张口呼吸	SMH
心前区疼痛	SMH
心前区膨隆	PE
心功能不全	AE
心动过缓	AE
心动过速	AE
心律不齐	PE
心律失常	AE
心悸	SMH
心房颤动	AE
心脏扩大	AE
心脏杂音	PE
心脏疼痛	PE
心舒张功能降低	AE
心衰	AE
急性上呼吸道感染	SMH
急性咽炎	SMH
急性扁桃体炎	SMH
急性支气管炎	SMH
急性肠胃炎	SMH
急性荨麻疹	SMH
急性阑尾炎	SMH
恶心	SMH
恶性肿瘤	SMH
情绪障碍	SMH
惊厥	SMH
意识不清	SMH
意识障碍	SMH
感染性腹泻病	AE
慢性胃炎	SMH
慢性鼻炎	SMH
房性心律失常	AE
扁桃体Ⅰ度肿大	PE
扁桃体Ⅱ度肿大	PE
扁桃体Ⅲ度肿大	PE
扁桃体炎	SMH
扁桃体肿大	PE
手发凉	SMH
手外伤	SMH
手指疼痛	SMH
手疹	PE
手疼痛	SMH
手脚发凉	SMH
手脚麻木	SMH
手足口病	SMH
手足抽搐	SMH
手足疱疹	PE
手足皮疹	PE
手部疱疹	PE
手部肿胀	PE
手部震颤	SMH
手麻木	SMH
打嗝	SMH
打鼾	SMH
扭伤	SMH
抽搐	SMH
拒奶	SMH
拒食	SMH
挫伤	PE
排便频繁	SMH
排尿哭闹	SMH
排尿困难	SMH
排尿疼痛	SMH
摔伤	SMH
撞伤	SMH
擦伤	PE
支原体感染	AE
支原体肺炎	AE
支气管扩张	AE
支气管炎	AE
支气管肺炎	AE
斑疹	PE
新生儿肺炎	SMH
无尿	SMH
无汗	SMH
早搏	PE
早期妊娠	AE
昏厥	SMH
昏迷	SMH
易哭闹	SMH
易惊	SMH
易激惹	SMH
月经不调	SMH
未分型肝炎	SMH
杨梅舌	PE
梅毒螺旋体抗体	AE
水疱	PE
泌乳不足	SMH
泌尿系结石	SMH
泡沫尿	SMH
流感抗原	AE
流感核酸	AE
流泪	SMH
流涎	SMH
流涕	SMH
流清涕	SMH
流脓涕	SMH
消化不良	SMH
消瘦	SMH
淋巴结肿大	PE
淤血	PE
湿啰音	PE
湿疹	PE
溢乳	SMH
溶血	AE
潮热	SMH
烦躁	SMH
烧心	SMH
烧烫伤	SMH
烫伤	SMH
焦虑	SMH
牙痛	SMH
牙龈出血	SMH
牙龈疼痛	SMH
牙龈红肿	PE
牙龈肿痛	SMH
犬吠样咳嗽	SMH
甲型流感抗原	AE
甲型流行性感冒	AE
甲状腺功能亢进症	SMH
甲状腺功能减退症	SMH
甲状腺结节	AE
甲状腺肿大	PE
畏寒	SMH
疝气	PE
疱疹	PE
疱疹性咽峡炎	SMH
病毒性肝炎	SMH
痔	PE
痛经	SMH
痛苦面容	SMH
痛风	SMH
痰中带血	SMH
瘙痒	SMH
瘢痕	PE
瘫痪	SMH
癫痫	SMH
皮下出血	PE
皮下结节	AE
皮炎	SMH
皮疹	PE
皮肤出血	PE
皮肤出血点	PE
皮肤划痕症	PE
皮肤发红	PE
皮肤发花	PE
皮肤发黄	PE
皮肤干燥	PE
皮肤弹性差	PE
皮肤溃疡	PE
皮肤潮红	PE
皮肤疼痛	PE
皮肤瘀斑	PE
皮肤瘀点	PE
皮肤瘙痒	SMH
皮肤破损	SMH
皮肤紫斑	PE
皮肤红斑	PE
皮肤红肿	PE
皮肤结节	AE
皮肤肿物	AE
皮肤色泽改变	PE
皮肤苍白	PE
盆腔积液	AE
盆腔肿块	AE
盗汗	SMH
眩晕	SMH
眼充血	SMH
眼分泌物增多	SMH
眼干	SMH
眼球震颤	PE
眼痒	SMH
眼痛	SMH
眼眶下陷	PE
眼睑水肿	PE
眼睑红	PE
眼睑红肿	PE
眼睛发炎	SMH
眼睛红肿	PE
眼胀	PE
睡眠不安	SMH
睡眠障碍	SMH
睾丸疼痛	PE
睾丸肿大	PE
磨牙	SMH
窦性心动过缓	AE
窦性心动过速	AE
窦性心律不齐	AE
窦性心律失常	AE
站立困难	SMH
粘液脓血便	SMH
粪便_吞噬细胞	AE
粪便_潜血	AE
粪便_白细胞	AE
粪便_真菌	AE
粪便_粘液	AE
粪便_红细胞	AE
粪便_脂肪球	AE
粪便_霉菌	AE
精神萎靡	SMH
精索静脉曲张	AE
糖尿病	SMH
紫癜	PE
红色丘疹	PE
红色斑疹	PE
红色皮疹	PE
纳差	SMH
结核病	SMH
结痂	PE
结膜充血	PE
结膜炎	SMH
绝经	SMH
缺血性脑卒中	AE
耳堵塞感	SMH
耳廓红肿	PE
耳异物	PE
耳痛	SMH
耳聋	SMH
耳鸣	SMH
耵聍过多	PE
肉眼血尿	SMH
肌张力低下	PE
肌张力偏高	PE
肌张力正常	PE
肌无力	SMH
肌紧张	PE
肌肉关节疼痛	SMH
肌肉关节酸痛	SMH
肌肉压痛	PE
肌肉疼痛	SMH
肌肉痉挛	SMH
肌肉酸痛	SMH
肘关节疼痛	PE
肚脐眼压痛	PE
肚脐眼痛	PE
肛门下坠感	SMH
肛门不排气	SMH
肛门疼痛	SMH
肝占位	AE
肝右叶囊肿	AE
肝囊肿	AE
肝炎	SMH
肝疼	PE
肝管扩张	AE
肝结节	AE
肝肿块	AE
肝脏肿大	AE
肝脾肿大	PE
肝血管瘤	AE
肠套叠	AE
肠梗阻	AE
肠炎	SMH
肠胀气	AE
肠鸣音亢进	PE
肤色丘疹	PE
肥胖	PE
肩背部疼痛	SMH
肩部疼痛	SMH
肺大疱	AE
肺实变	AE
肺小斑片影	AE
肺斑片影	AE
肺气肿	AE
肺浸润影	AE
肺炎	SMH
肺炎支原体抗体IgM	AE
肺炎支原体核酸	AE
肺炎衣原体抗体IgM	AE
肺磨玻璃影	AE
肺索条影	AE
肺纤维灶	AE
肺纤维钙化灶	AE
肺纹理增多	AE
肺纹理增粗	AE
肺结核	AE
肺结节	AE
肺部感染	AE
肺部肿瘤	AE
肺部阴影	AE
肺钙化灶	AE
肺间质改变	AE
肾功能不全	SMH
肾区不适	PE
肾区疼痛	PE
肾囊肿	AE
肾积水	AE
肾结石	AE
肾绞痛	SMH
肿瘤	SMH
胃溃疡	SMH
胃炎	SMH
胃痛	SMH
胃肠炎	SMH
胆囊息肉	AE
胆囊炎	AE
胆囊结石	AE
胆管结石	AE
胆结石	AE
背部疼痛	SMH
背部酸痛	SMH
胰腺炎	AE
胸壁疼痛	PE
胸外伤	SMH
胸痛	SMH
胸背痛	SMH
胸腔积液	AE
胸膜摩擦音	PE
胸膜粘连	AE
胸部灼痛	SMH
胸部闷痛	SMH
胸闷	SMH
胸骨压痛	PE
胸骨后疼痛	SMH
脂肪瘤	AE
脂肪肝	AE
脊柱侧弯	AE
脊柱畸形	PE
脊椎疼痛	PE
脐周压痛	PE
脐周腹痛	PE
脑出血	AE
脑卒中	AE
脑萎缩	AE
脓疱	PE
脓血便	SMH
脚发凉	SMH
脚趾疼痛	SMH
脱水征	PE
脾肿大	AE
腮腺肿大	PE
腰椎退行性病变	AE
腰椎间盘突出症	AE
腰背部疼痛	SMH
腰背部酸痛	SMH
腰腿痛	SMH
腰部疼痛	SMH
腰部肿物	AE
腰部酸痛	SMH
腰骶部疼痛	PE
腹外疝	AE
腹泻	SMH
腹疝	AE
腹痛	SMH
腹股沟疝	PE
腹股沟疼痛	SMH
腹胀	SMH
腹胀痛	SMH
腹腔积液	AE
腹部不适	SMH
腹部剧痛	SMH
腹部压痛	PE
腹部灼痛	SMH
腹部绞痛	SMH
腹部肌肉痉挛	SMH
腹部肿块	AE
腹部膨隆	PE
腺样体肿大	PE
腺病毒IgM抗体	AE
腺病毒抗原	AE
腿痛	SMH
腿部水肿	PE
腿酸痛	SMH
膀胱疼痛	PE
膀胱结石	AE
膝关节损伤	PE
膝关节疼痛	PE
臀疹	PE
舌溃疡	PE
舌痛	SMH
色斑	PE
荨麻疹	PE
蚕豆病	SMH
蜇伤	SMH
蜘蛛痣	PE
血尿	SMH
血栓栓塞症	AE
血管斑块	AE
血管瘤	AE
行走不稳	SMH
行走困难	SMH
表皮脱落	PE
视力下降	SMH
言语不清	SMH
语言障碍	SMH
贫血	PE
足疹	PE
足部水肿	PE
足部疱疹	PE
足部疼痛	SMH
足部瘙痒	SMH
足部麻木	SMH
足面疼痛	PE
踝关节疼痛	PE
踝关节肿胀	PE
躁动	SMH
轻微腹痛	SMH
输尿管梗阻	AE
输尿管积水	AE
输尿管结石	AE
过敏	SMH
过敏性皮炎	PE
过敏性鼻炎	SMH
进食后腹痛	SMH
里急后重	SMH
闭经	SMH
阑尾炎	SMH
阴囊疼痛	PE
阴囊红肿	PE
阴囊肿胀	PE
阴茎疼痛	SMH
阴茎瘙痒	SMH
阴道流水	SMH
隐睾症	PE
面色发绀	PE
面色苍白	SMH
面部外伤	SMH
面部水肿	PE
面部疼痛	SMH
面部麻木	SMH
颅骨骨折	AE
颈肩痛	SMH
颈部外伤	SMH
颈部淋巴结肿大	PE
颈部疼痛	SMH
颈部肿物	AE
颈部酸痛	SMH
颌下淋巴结肿大	PE
颌部肿胀	PE
颌面部疼痛	SMH
颌面部肿物	AE
频繁清嗓	SMH
颜面潮红	PE
食后腹胀	SMH
食欲不振	SMH
食物过敏	SMH
饮水呛咳	SMH
骨折	AE
骨痛	PE
骨质疏松	AE
骨骼系统肿瘤	AE
髋关节疼痛	SMH
高热	SMH
高脂血症	SMH
高血压	SMH
鳞屑	PE
黄疸	SMH
黏膜出血	PE
鼻中隔偏曲	AE
鼻塞	SMH
鼻尖疼痛	SMH
鼻水肿	PE
鼻炎	SMH
鼻甲肿大	AE
鼻痒	SMH
鼻窦炎	AE
鼻翼扇动	PE
鼻衄	SMH
鼻部干燥	SMH
鼻部疼痛	SMH
鼻黏膜充血	PE
龟头红肿	PE
